# Supplementary material for: The genomics of ecological vicariance in threespine stickleback fish
Source: Nat Commun. 2015 Nov 10;6:8767. doi: 10.1038/ncomms9767 (PMC4659939; doi:10.1038/ncomms9767)
Supplement: Supplementary Data 1 — The observed BOH-Lake joint site frequency spectrum (SFS) input file for the 'full model' including all study populations [file ncomms9767-s2.txt]

1 observation
	d0_0	d0_1	d0_2	d0_3	d0_4	d0_5	d0_6	d0_7	d0_8	d0_9	d0_10	d0_11	d0_12	d0_13	d0_14	d0_15	d0_16	d0_17	d0_18	d0_19	d0_20	d0_21	d0_22	d0_23	d0_24	d0_25	d0_26	d0_27	d0_28	d0_29	d0_30
d1_0	14800888	5412	1275	828	490	344	204	137	114	65	38	29	26	23	7	5	3	0	1	0	0	0	0	0	0	0	0	0	0	0	0
d1_1	6344	1019	810	554	469	327	198	170	81	82	79	29	21	25	16	7	4.5	2	0	2	3	0	0	0	0	0	0	0	0	0	0
d1_2	3545	734	649	542	417	311	274	236	182	161	107	95	54	41	18	29	11	4	1	3	2	5	6	0	1	0	1	0	0	0	0
d1_3	1834	632	543	466	445	350	354	271	229	149	176	139	97	63	58	25	29	14	5	6	2	0	2	1	0	1	0	0	0	0	0
d1_4	1087	428	434	441	400	390	376	330	304	231	217	149	155	69	75	35	35	26	17.5	2	5	7	3	1	2	0	0	0	0	0	0
d1_5	493	271	353	415	422	420	335	324	335	237.5	220.5	156	172	111	80	66	42	33	14.5	9	6	4	8	2	3	0	0	0	0	0	0
d1_6	290	228	287	301	339	325	361	349	335	283	259	223	151	138	124	106.5	70	46	30.5	20	16	7	6	6	3	0	0	0	0	0	0
d1_7	147	159	272	290	300	346	347.5	354	305.5	256.5	279.5	232	165.5	174	131	107.5	96.5	71.5	59	27	22	10	8	4	0	1	0	0	0	0	0
d1_8	108	130	181	215	282	316	316	326	351	291	270.5	275	240.5	202	181	130	107.5	98	64	41	22	6.5	9	8	1	4	2	0	0	0	0
d1_9	72	72	132	206	209.5	258	265	263	305.5	273	245	257.5	242.5	170	168.5	152	123	83.5	84	42.5	34.5	28	15	8	4	2	0	1	0	0	0
d1_10	67	77	101	185	170	201	233.5	224	272	249	263	253.5	267.5	207.5	167.5	185.5	145	120	102.5	64	53.5	25	12	17.5	5	2	3	0.5	0	0	0
d1_11	67	47	87	111	137	161	207	221	245	263	279.5	230.5	252	208.5	188.5	147	167.5	115	90	81	57.5	26	19	15	12	2.5	1	0	0	4	0
d1_12	35	46	72	73.5	133	147.5	160	209	214.5	228.5	225	227	194	210	200	131.5	169.5	106	83.5	60	40	38	17	12.5	10	7	0	2	0	0	0
d1_13	23	46	50.5	56	93	120.5	134	137.5	206	171	223.5	193.5	215	215	209	160	109.5	107	90.5	46.5	51.5	25.5	19.5	12.5	8	8	4	0	0	0	0
d1_14	7	16	40	69	53	76	102.5	103.5	145	169	159	187	175	145.5	165.5	144.5	118	94.5	64.5	44	27.5	32.5	16	8.5	1.5	2	3	4	0	0	0
d1_15	7	20	17	25	42	54	78.5	84.5	123	154	121	163.5	146.5	145	150.5	113	112.5	77	64.5	58.5	34	27	25	13.5	0.5	3	6	0	1	0	0
d1_16	1	13	14	16	34	57	65.5	100.5	94	129.5	131.5	109	99.5	153.5	111	119.5	115.5	52.5	71	53	33	27	11	8.5	3.5	4	3	1	0	0	0
d1_17	2	6	7	6	16	28	38	64.5	59.5	64.5	74.5	94.5	105.5	88	87.5	81	76	66	58	48.5	27.5	26	16	6.5	7	2.5	1	0	0.5	0	0
d1_18	2	3	18	15	15	20	33	34.5	39	65	67	71	85.5	95	86.5	82.5	80	57	53	39	34	26.5	10.5	14	2	0.5	0	0.5	0	0	0
d1_19	0	7	12	9	13	9.5	21	21	24	41	51.5	58	57	60	70.5	54	55.5	36.5	33	31.5	15.5	10	12	8	2	1	1	0	0	0	0
d1_20	1	2	9	11.5	7	9	11	12.5	26	26	38.5	42	40.5	42	51	44.5	33.5	28.5	36.5	19.5	16	10	7	1	0.5	0	0	0	0	0	0
d1_21	0	11	5	7	8	3	8	5	13	12	11.5	23.5	23	26.5	35	35	25.5	19	26.5	16.5	23	5	2.5	1	0	0	0.5	0	0	0	0
d1_22	0	6	7	14	2	2	5	14	3	12.5	11	21	22	11	14.5	23	11	14	5.5	8	2.5	6	0	1	0	0	0	0	0	0	0
d1_23	0	0	3	0	2	4	6	1	5	6	3	5	7	11.5	6.5	5.5	8	8	6.5	3	1.5	1.5	2.5	7	0.5	1	0	0	0	0	0
d1_24	0	0	5	2	1	0	1	2	2	5	5	6	5.5	6	6	4.5	5	2	1	2	0	0	0	0	0	0	0	0	0	0	0
d1_25	0	0	0	0	0	0	0	1	2	2	1	4	1.5	6	3	6	2	2	0	2	0.5	0.5	0	1	0	0	0	0	0	0	0
d1_26	0	0	0	0	0	0	0	1	0	0	0	0	2.5	1	0	0	0	0	0	0	0	0	0	0	0	0	0	0	0	0	0
d1_27	0	0	0	0	0	0	0	0	0	3	0	0	0	0	0	0	0	2	0	0	0	0	0	0	0	0	0	0	0	0	0
d1_28	0	0	0	0	0	0	0	0	0	0	0	0	0	0	0	1	0	0	0	0	0	0	0	0	0	0	0	0	0	0	0
d1_29	0	0	0	0	0	0	0	0	0	0	0	0	0	0	0.5	0	0	0	0	0	0	0	0	0	0	0	0	0	0	0	0
d1_30	0	0	0	0	0	0	0	0	0	0	0	0	0	0	0	0	0	0	0	0	0	0	0	0	0	0	0	0	0	0	0
