# Supplementary material for: The genomics of ecological vicariance in threespine stickleback fish
Source: Nat Commun. 2015 Nov 10;6:8767. doi: 10.1038/ncomms9767 (PMC4659939; doi:10.1038/ncomms9767)
Supplement: Supplementary Data 2 — The observed NID-Lake joint site frequency spectrum (SFS) input file for the 'full model' including all study populations [file ncomms9767-s3.txt]

1 observation
	d0_0	d0_1	d0_2	d0_3	d0_4	d0_5	d0_6	d0_7	d0_8	d0_9	d0_10	d0_11	d0_12	d0_13	d0_14	d0_15	d0_16	d0_17	d0_18	d0_19	d0_20	d0_21	d0_22	d0_23	d0_24	d0_25	d0_26	d0_27	d0_28	d0_29	d0_30
d2_0	14800111	4621	1163	745	627	445	321	253	197	139	91	73	55	37	15	8	4	2	2	4	1	2	0	0	1	0	0	0	0	0	0
d2_1	5934	715	556	474	402	322	270	233	204	141	123	77	67	44	35	24	17	6	7	5	1	2	1	2	2	1	0	0	0	0	0
d2_2	1938	568	478	457	350	369	296	258	230	136	147	99	84	56	40	24	28	13	15	27.5	5	8.5	8	3	3	0	0	0	0	0	0
d2_3	1650	612	491	436	360	340	303	269	229	194	161	133	118	61	69.5	42.5	42.5	20	16	12	12	1	7.5	14.5	1	1	0	0	1	0	0
d2_4	1487	588	418	367	355	330	271	247	254	206	200	168	141	121	96.5	61	53	54	43.5	21.5	20.5	15	8	9	2	2	1	0	0	0	0
d2_5	1180	492	446	369	354	336	304	290	233	200	187	184	181	129.5	92.5	101	84	58	52	30.5	24	17	12	5	2.5	1	2	0	0	0	0
d2_6	965	465	411	348	309	323	283	306	258	214	221	200	164	170.5	139	98	73	72	37	21.5	25.5	16	9.5	9	4	0	1	0	0	0	0
d2_7	570	310	340	292	305	276	302	293	289	257	259	212	202.5	162	158.5	135	100.5	60.5	80	50	38	25.5	11.5	12.5	3	10	2	0	0	0	0
d2_8	351	273	260	265	258	277	276	298	287.5	269.5	239	229	215	180.5	155.5	130	125.5	93.5	85	47	33.5	33.5	11	7.5	4.5	5	0	0	0	0	0
d2_9	186	188	156	217	243	253	264	263.5	264	246	258	251	229	191	162.5	170.5	155.5	98	79.5	54.5	49	26	18.5	12	7	4	5	2	0	0	0
d2_10	141	119	144	196	191	172	209	211.5	276.5	228	235.5	225	193.5	193	178.5	146	159.5	88.5	79	68	45	31	28.5	10	7	2	4.5	2	0.5	4	0
d2_11	106	105	124	166	155	168	183	173	255	255.5	210.5	237.5	202	187	202.5	133.5	121.5	99.5	91	68	36.5	21	13.5	14	5	1	0	2	0	0	0
d2_12	99	63	77	111	153	130	174	216	188.5	218	245	235	177	174.5	175.5	124	125.5	91.5	85.5	52.5	43	25	21.5	8	3	5	1	0	0	0	0
d2_13	100	75	79	92	96	118	136	133	154.5	190.5	193.5	197	187	166.5	161.5	124.5	128.5	117.5	69	55	49	38	18.5	21	5.5	4	3	2	0	0	0
d2_14	80	46	48	78	84	76	106.5	96	164	158	153.5	153	151.5	137.5	138.5	118.5	106	72	64.5	32.5	25	17.5	15.5	9	1.5	0.5	4	1	0	0	0
d2_15	38	40	70	56	63	77	86	101	140.5	129.5	138	127.5	118.5	151	135	120	121	77	61.5	39.5	31	21.5	16.5	8	8	1	1	0	0	0	0
d2_16	32	36	47	35	51	69.5	82.5	81	82.5	114.5	108	112.5	129.5	89	105	95.5	54.5	52.5	54.5	42	23.5	20	10	4	3.5	3	0	0	0	0	0
d2_17	19	31	31	51	51	54	59.5	64	82.5	80	99	102	107	103.5	95.5	112.5	84.5	67.5	39	30	24.5	11.5	2.5	3	1	1	1	0	0	0	0
d2_18	22	17	18	44	33	45	50	66	65.5	66	76	75.5	83.5	84.5	84.5	69	55.5	36.5	31	24	12	12	7.5	0	2	0	0	0	0	0	0
d2_19	8	15	11	19	18	32	62	56	50.5	60	59.5	61	79	67.5	55.5	58.5	28.5	52	34	26.5	18.5	4.5	3	4	0	0	0	0	0	0	0
d2_20	3	2	9.5	20	16.5	28	38	26	31.5	34	61	43	50	55.5	47.5	32	32.5	22	18.5	2	7.5	2	1.5	1.5	0	0	0	0	0	0	0
d2_21	0	2	2	6	13	14	32	34	34.5	33	42	31.5	40.5	39	28.5	36.5	20.5	15	8	11	3	0	1	0.5	0	0	0	0	0	0	0
d2_22	0	1	0	7	5	10	12.5	10.5	21	27.5	25.5	25	16	17.5	13.5	18	21.5	7.5	5	4	1	1.5	0.5	0	0	0	0	0	0	0	0
d2_23	0	0	2	3	3	7	5	7.5	10.5	13.5	12	9	17	11.5	12.5	7	4.5	2	3.5	1	0	0	0	0	0	0	0	0	0	0	0
d2_24	0	0	0	3	2	8	1	2	5.5	7	6.5	4.5	6	9	7	5	5	2.5	0	0	1	0	0	0	0	0	0	0	0	0	0
d2_25	0	1	1	0	1	0	7.5	7	2	8	3	3.5	7	7	5	2	2.5	2.5	2	0	0	2	0	0	0	0	0	0	0	0	0
d2_26	0	0	1	1	0	0	0	0	1	0	1.5	0.5	2.5	1	1	2	0.5	2	0	0	0	0	0	0	0	0	0	0	0	0	0
d2_27	0	0	0	0	0	0	0	1.5	1.5	3	1	1	0	1	0.5	2.5	0.5	0	0	0	0	0	0	0	0	0	0	0	0	0	0
d2_28	0	0	0	0	0	0	0	0	1	1.5	0	2.5	0	0	0	0	0	0	0	0	0	0	0	0	0	0	0	0	0	0	0
d2_29	0	0	0	0	1	0	0	0	0	0	0	1	0	0	0	0	0	0	0	0	0	0	0	0	0	0	0	0	0	0	0
d2_30	0	0	0	0	0	0	0	0	1	0	0	0	0	0	0	0	0	0	0	0	0	0	0	0	0	0	0	0	0	0	0
