# Supplementary material for: The genomics of ecological vicariance in threespine stickleback fish
Source: Nat Commun. 2015 Nov 10;6:8767. doi: 10.1038/ncomms9767 (PMC4659939; doi:10.1038/ncomms9767)
Supplement: Supplementary Data 3 — The observed NID-BOH joint site frequency spectrum (SFS) input file for the 'full model' including all study populations [file ncomms9767-s4.txt]

1 observation
	d1_0	d1_1	d1_2	d1_3	d1_4	d1_5	d1_6	d1_7	d1_8	d1_9	d1_10	d1_11	d1_12	d1_13	d1_14	d1_15	d1_16	d1_17	d1_18	d1_19	d1_20	d1_21	d1_22	d1_23	d1_24	d1_25	d1_26	d1_27	d1_28	d1_29	d1_30
d2_0	14795685	5602	2942	1828	1127	617	374	237	176	126	69	46	42	17	10	10	2	2	1	4	0	0	0	0	0	0	0	0	0	0	0
d2_1	5955	634	621	477	371	311	262	244	185	137	116	95	83	67	39	31	26	5	2	3	0	1	0	0	0	0	0	0	0	0	0
d2_2	1917	652	512	418	340	299	295	271	214	186	133	132	78	59	47	29	21.5	17	11.5	3	3	0	2	0	0	1	0	0	0	0	0
d2_3	1570	637	467	419	408	374	299	270	218	217	147	130	118	85	53	55	39.5	28	16.5	22	9.5	10	1	2	2	0	0	0	0	0	0
d2_4	1391	588	531	398	433	294	290	294	254	197	193	165	126	107	66.5	62	51.5	31	24	15	15	7	2	3	1	1	0	0	0	0	0
d2_5	1035	558	519	354	373	323	309	264	307	248	214	173.5	156.5	149	101.5	86	67.5	34.5	36	23.5	9.5	11.5	3	4	1	2.5	0	2	1	0.5	0
d2_6	846	483	441	352	338	362	330	305	258	242	245	180	172	149	88	82	71.5	48	48	34	24	29	5	5.5	1	4	0	0	0	0	0
d2_7	531	320	377	324	329	330	289	279	287	243	265	207.5	206.5	162	123.5	116.5	90	77	66.5	43	37	19.5	21.5	5	3	3	1	0	0	0	0
d2_8	352	218	242	261	308	281	289	315	283.5	282	296.5	236.5	202.5	197	125.5	125	81	82.5	75	45.5	41	20.5	27.5	13.5	7	2	0	0	0	0	0
d2_9	212	152	184	254	228	233	291	248	286	265.5	285.5	271.5	271.5	165.5	145	116.5	112	102.5	67	55.5	50	26.5	15.5	7	3	4.5	1	0	0	0	0
d2_10	143	86	128	170	205	211	226	222	297.5	202	258	249	214	200	154.5	146	142	87	83.5	44.5	40	32.5	26	12	8.5	1	0	0	0	0	0
d2_11	73	82	113	160	155	169.5	207.5	223.5	253	217.5	217.5	234.5	204	196.5	160.5	123.5	120	108	113	70.5	55.5	28.5	25	13.5	5.5	3.5	0	3	0	0	0
d2_12	47	56	90	116	165.5	154	149.5	197	243.5	219	209	228	186	195	172	142.5	131	90.5	71	57.5	39	31	19.5	10	2.5	0	0	0	0	0	0
d2_13	34	45	74	101	122	135	139.5	150	188.5	180	234.5	194	186.5	184.5	147	136	108	94.5	88	47.5	47	35	24	7.5	9	3	0	0	0	0	0
d2_14	29	32	67	71	69	85.5	123	127	133.5	155	146	172.5	143.5	170.5	133	130.5	107.5	59.5	73.5	45.5	24	21	6.5	2	8.5	1	1	0	0	0	0
d2_15	26	22	34	55	88	80	113.5	119.5	153	131	123.5	149.5	154.5	159	113.5	120	105.5	58	56.5	46.5	26.5	22	7	7.5	2.5	3	0	0	0	0	0
d2_16	15	24	20	48	28	77	84.5	86	101.5	107	127	140.5	113.5	105.5	107.5	80.5	67	58.5	60.5	31.5	26	10	9.5	2	5	2.5	0	0	0	0	0
d2_17	14	17	20	23	45	58	57	89.5	88	112	106	142.5	127	109.5	100	65	62	54.5	38.5	26	25.5	15	5.5	5	0.5	1	1	0	0	0	0
d2_18	7	8	22	28	27	48	50.5	73	89.5	81	78	100.5	76	88.5	84	37.5	72	36	25	22	12	7	6.5	0	0.5	0	0.5	0	0	0	0
d2_19	3	8	10	19	22	30.5	45.5	67.5	49	63.5	72.5	60.5	69	67	65	51.5	55.5	31.5	40	28.5	12.5	5.5	3	2.5	0.5	0.5	0	0	0	0	0
d2_20	2	8	7	2	17	20	26.5	39	29	40.5	49	54.5	44.5	36	42	46	26.5	27	26	22	10	7	1.5	2	0	0	0	0	0	0	0
d2_21	1	4	4	8	10	9.5	29	22	38.5	21.5	41	36.5	35	36.5	38	33.5	28	11.5	11.5	11.5	11.5	2.5	1	1	0	1	0	0	0	0	0
d2_22	0	0	1	2	2	15	12	14.5	27.5	17.5	20	20.5	11	16.5	24	18	18.5	5	9.5	8.5	4.5	3	0.5	0	0	0	0	0	0	0	0
d2_23	0	4	0	1	5	8	5	3	7.5	14.5	11	12	13.5	4	11	10.5	8.5	2	3.5	2.5	3	0	2	0	0	0	0	0	0	0	0
d2_24	0	0	1	1	1	2	2	4.5	3	8	5	2	9	7	12.5	6	8	2	1	0	0	0	0	0	0	0	0	0	0	0	0
d2_25	1	1.5	2	1	2	3.5	2	1	4	3.5	8.5	7.5	2	2.5	5.5	4	5.5	5	0.5	0.5	0	1	0	0	0	0	0	0	0	0	0
d2_26	0	1	0	0	1	0	1	0	3	0	0	1	1	0	2.5	2	1.5	0	0	0	0	0	0	0	0	0	0	0	0	0	0
d2_27	0	0	0	0	0	2	2	0	0	0	2.5	0	2.5	0	1.5	0	1	0	0	1	0	0	0	0	0	0	0	0	0	0	0
d2_28	0	0	0	0	0	0	0	0	0	0	0	0	2.5	0	0.5	1	1	0	0	0	0	0	0	0	0	0	0	0	0	0	0
d2_29	0	0	0	0	0	0	0	0	0	0	1	0	0	0	0	0	0	0	0	0	0	0	1	0	0	0	0	0	0	0	0
d2_30	0	0	0	0	0	0	0	0	0	0	0	0	1	0	0	0	0	0	0	0	0	0	0	0	0	0	0	0	0	0	0
