# Supplementary material for: The genomics of ecological vicariance in threespine stickleback fish
Source: Nat Commun. 2015 Nov 10;6:8767. doi: 10.1038/ncomms9767 (PMC4659939; doi:10.1038/ncomms9767)
Supplement: Supplementary Data 4 — The observed GRA-Lake joint site frequency spectrum (SFS) input file for the 'full model' including all study populations [file ncomms9767-s5.txt]

1 observation
	d0_0	d0_1	d0_2	d0_3	d0_4	d0_5	d0_6	d0_7	d0_8	d0_9	d0_10	d0_11	d0_12	d0_13	d0_14	d0_15	d0_16	d0_17	d0_18	d0_19	d0_20	d0_21	d0_22	d0_23	d0_24	d0_25	d0_26	d0_27	d0_28	d0_29	d0_30
d3_0	14781355	4318	1147	759	543	438	345	282	219	164	120	118	95	57	29	23	28	15	8	8	3	2	1	1	0	0	0	0	0	0	0
d3_1	7490	604	575	537	407	412	338	345	316	253	215	143	138	97	97	58	46	32	27	12.5	17.5	11	7	1	5	1	0	0	0	0	0
d3_2	4710	477	435	420	398	385	348	330	296	223	229	223	168	140	98	88	92.5	64	45.5	55	22	14	10.5	19	6	2	0	1.5	0	0	0
d3_3	3804	393	346	369	364	320	285	279	279	277	252	202	194	159	124	111	102.5	62	63.5	50	33	24.5	17	14	6	2	4.5	1	0	0	0
d3_4	3097	358	296	287	278	277	273	263	289	241	219	204	189	177.5	148	122.5	102	95	59.5	42.5	43	23	14	18.5	6	3	4	2	0	0	0
d3_5	2506	358	289	242	217	269	250	215	220	212.5	218	189	188	183.5	125.5	122.5	105.5	93	64	60.5	39.5	30	25	11	3	5	2	2	0.5	4	0
d3_6	2041	293	255	228	208	231	241	214	226.5	214	218	202	183.5	126.5	167	132.5	126.5	90.5	84	60.5	51.5	31	29	9.5	7.5	2	4	0	0	0	0
d3_7	1755	306	217	226	210	182	209	197	195	179	169	168	196.5	158	190	149	101.5	90.5	83	53.5	49	37.5	12	10	2	7	5	1	0	0	0
d3_8	1594	279	207	165	195	192	175	184	217	175	172	178	158	159.5	154	126.5	128.5	90.5	96.5	65	36	37	26	17.5	4.5	5	2	1	0	0	0
d3_9	1302	272	175	202	169	174	138	167	168	159	193	167.5	137	164.5	135	128.5	81	94	73.5	42	36	35.5	9	10	4.5	4	0	0	0	0	0
d3_10	1115	250	179	146	171	148	145	141.5	133.5	140	155.5	137.5	158.5	133	137	134.5	111.5	60.5	58.5	54.5	40.5	16.5	14	12.5	6	3	2	0.5	1	0	0
d3_11	948	224	171	172	181	147	164	159	150.5	129	127	171.5	114.5	149	138	110.5	93	75.5	67.5	35.5	28.5	18	8	9	2.5	2.5	0	0	0	0	0
d3_12	780	199	154	157	148	122	139	129.5	138.5	117	136.5	131	141.5	92.5	120	76.5	108.5	77	49.5	33	24	18	17	5	2	1	1	0	0	0	0
d3_13	581	153	157	135	137	131	121	123	108.5	124	112.5	117	105	105.5	96	81.5	94.5	63.5	54.5	38	19.5	13	10	3.5	0	2	0	0	0	0	0
d3_14	427	143	110	134	110	118	112	134	133	134.5	123	110	104	91.5	115	98	66	45	52	29	21	10.5	5	8	5.5	0	1	0	0	0	0
d3_15	321	162	134	105	118	107	111	123	125	112.5	137.5	127.5	118	127	74.5	69	60.5	40	34	17.5	6.5	9.5	6	0	2	0	0	0	0	0	0
d3_16	268	114	105	100	106	98	99.5	92	100	100.5	114	90	96	93	77	55	48	24.5	31	13	11	7.5	8	2	0	1	0	0	0	0	0
d3_17	229	88	77	65	111	77	107	103.5	120	91	96.5	97	70.5	66.5	77.5	61.5	50	30.5	22	11	6.5	3	0.5	4	3	1	0	0	0	0	0
d3_18	175	83	91	91	98	68	94	100	130	89	88	82	72.5	63	66.5	41.5	46	41.5	21.5	12	17.5	2	4.5	0.5	1	0	0	0	0	0	0
d3_19	157	70	67	65	73	90.5	94.5	79	77	107	102.5	74.5	76.5	64.5	51	53.5	38	39	26.5	17.5	9	4	1.5	0	0	0	0	0	0	0	0
d3_20	132	70	71	65.5	77	73	87	72.5	76	73.5	64.5	73.5	68.5	49.5	41.5	38.5	38	24	17.5	12.5	9.5	4	1.5	1.5	0	0	0	0	0	0	0
d3_21	88	45	32	50	48	57	64.5	61	71	84.5	75	46	74.5	48	47	40.5	18	11.5	10	1.5	3	1	0	0	0	0	0	0	0	0	0
d3_22	59	34	28	35	43	41	47.5	66.5	56	80	66	58	38.5	30.5	42.5	33.5	17	12.5	6	4	2	1	0	0	0	0	0	0	0	0	0
d3_23	33	39	20	39	33	44	51	51	61	49.5	41	49.5	39	48.5	13.5	19	19	8	3.5	1	1	0	0	0	0	0	0	0	0	0	0
d3_24	22	24	20	23	25	20	42.5	42.5	34	42	46.5	36.5	31	21.5	18.5	11.5	14	3.5	2.5	0	0	0	0.5	0	0	0	0	0	0	0	0
d3_25	24	11	11.5	17	17	21	19	12	35	25	23.5	32.5	29	19	16.5	7.5	5.5	0.5	0	0	0	0.5	0	0	0	0	0	0	0	0	0
d3_26	3	11	8	11	8	19	16	16.5	21	20	25	30.5	18.5	10	4	4.5	5	0.5	2	0	0	0	0	0	0	0	0	0	0	0	0
d3_27	3	5	3	7	4.5	12	14	10	7	11.5	12	10	12.5	9	6.5	2	2	1	0	0	0	0	0	0	0	0	0	0	0	0	0
d3_28	1	2	2	3.5	2	6	3	4	9.5	1	4	4	7.5	3	1.5	1	2	0	0	0	0	0	0	0	0	0	0	0	0	0	0
d3_29	0	0	1	2	0	0	1	0	3	1	0.5	0.5	1	1	0	0	5	0	0	0	0	0	0	0	0	0	0	0	0	0	0
d3_30	0	0	0	0	0	0	0	0	0	0	1	0	0	0	0	0	0	0	0	0	0	0	0	0	0	0	0	0	0	0	0
