# Supplementary material for: The genomics of ecological vicariance in threespine stickleback fish
Source: Nat Commun. 2015 Nov 10;6:8767. doi: 10.1038/ncomms9767 (PMC4659939; doi:10.1038/ncomms9767)
Supplement: Supplementary Data 5 — The observed GRA-BOH joint site frequency spectrum (SFS) input file for the 'full model' including all study populations [file ncomms9767-s6.txt]

1 observation
	d1_0	d1_1	d1_2	d1_3	d1_4	d1_5	d1_6	d1_7	d1_8	d1_9	d1_10	d1_11	d1_12	d1_13	d1_14	d1_15	d1_16	d1_17	d1_18	d1_19	d1_20	d1_21	d1_22	d1_23	d1_24	d1_25	d1_26	d1_27	d1_28	d1_29	d1_30
d3_0	14779838	4282	2021	1225	810	452	317	282	182	115	105	83	96	71	37	31	26	22	25	25	21	8	2	1	1	0	0	0	0	0	0
d3_1	7223	751	626	563	518	386	337	291	283	206	213	168	138	141	86	59	51	35	48	19	17	17	5	2	2	0	0	0	0	0	0
d3_2	4481	632	557	431	432	384	349	279	283	245	247	179	171	121	111	91	80	55	62	38	33	15.5	6.5	10	4	3	0	0	0	0	0
d3_3	3536	550	474	433	410	330	339	291	278	230	201	222	147	121	112	101	100	70.5	62.5	47	32.5	23.5	14.5	5.5	2.5	4.5	0	0	0	0	0
d3_4	2789	479	449	356	326	309	295	237	283	238	219	190	172	155	124	113	89	75.5	72	59	35.5	22.5	15.5	8	11	8	1.5	0	0	0	0
d3_5	2274	420	333	367	264	279	230	256	254	215	205	216	169.5	139	129	125.5	93.5	85	55	62	31	20.5	6	10	6.5	3.5	1	0	0	0	0
d3_6	1808	366	299	312	288	235	269	207	245	241	215.5	194.5	176	134	123	107.5	103	79.5	90	50	54	30	34	6.5	7	2.5	0	0	0	0	0
d3_7	1497	383	290	236	253	243	194	180	235	175.5	205	192	151	174	141.5	120.5	128	108.5	81.5	76.5	29.5	34.5	18	9.5	1	1	0	0	0	0	0
d3_8	1299	360	307	233	221	247	199	222	206	175.5	180	168	147	168	133	140.5	103	97	73.5	47	54	37.5	8.5	10	2	2	0	0	0	0	0
d3_9	1034	307	265	230	228	161	167	211	175	191	172	160.5	162.5	172	129	105.5	102	81	62	40.5	27.5	18.5	24	8	1.5	2.5	1	2	0	0	0
d3_10	851	290	281	184	186	161	147	163	139	180.5	157.5	161	165.5	122	110.5	109.5	92	55	87.5	46	50.5	30	22.5	3.5	7.5	3	0	0	0	0	0
d3_11	676	293	284	189	167	160	187	172	156	160	166	148	142	127.5	132	121	88	59	51.5	44	30	16.5	15.5	6	2.5	1.5	0	0	1	0	0
d3_12	563	248	227	154	133	134	164	169	167	147	137.5	132	131.5	162	98	85	74.5	52	48	32	19.5	16	11.5	4	4	1	0	3	0	0.5	0
d3_13	454	184	203	131	119	119	138	146	126	115	147	147	150.5	102	102.5	89	58.5	48.5	41	23	11.5	11.5	11.5	3.5	3.5	1	0	0	0	0	0
d3_14	324	154	144	130	144	134	112	127	147	121	130.5	132.5	98.5	137.5	97	85	70.5	58.5	35.5	18	14.5	13	4.5	4.5	2	0	1	0	0	0	0
d3_15	317	124	122	122	125	133	117	125	148.5	118	114	126	146	91	78	62	66	30	35	16	19	5	4.5	2	2	0	0	0	0	0	0
d3_16	210	116	106	110	90	103	114	118.5	98.5	107	110.5	120	78.5	94.5	73.5	58	56	26.5	20.5	12.5	17.5	6	5	2	0	0	0	0	0	0	0
d3_17	191	67	74	95	79	91	86.5	111.5	110.5	98.5	115.5	114	91	87.5	65.5	55	58.5	30	21.5	15	8	2	0	1	0	1	0	0	0	0	0
d3_18	144	53.5	97	70	88	73	106	105	122.5	84	136.5	89	109	92	65.5	47	28	28	16.5	9	5.5	5	4	1	0	0	0	0	0	0	0
d3_19	123	49	67	80	69	84.5	93.5	96	89.5	115.5	103	121	81.5	75	56	37	41	20.5	18	5	5	3	1	3	1	0	0	0	0	0	0
d3_20	97	42	40	67	47	68	72.5	76.5	99.5	113	106.5	97	69.5	74	38	43.5	41.5	9	19.5	11	6.5	2.5	1	0	0	0	0	0	0	0	0
d3_21	73	22	29	48	52	54.5	62.5	74	87	91.5	73.5	73.5	59	42	41	27.5	34	10	10.5	5.5	0	2	1	4	0	0	0	0	0	0	0
d3_22	35	26	45	27	44	45	54	56	70.5	67.5	55	78	62.5	54	26	16.5	21	10	4	2	0	2.5	0	0	0	0	0	0	0	0	0
d3_23	28	17	42	30	39	48	29	62.5	61	53.5	51.5	49.5	47.5	26.5	24	19.5	14.5	5	5	6	2	2.5	0	0	0	0	0	0	0	0	0
d3_24	13	13	17	28	32	38.5	44	43.5	39	46	42	32	39	16.5	12	7.5	7	4	3	1.5	1.5	1	0	0	0	0	0	0	0	0	0
d3_25	8	9	17	12	25	31.5	24.5	31	45	22.5	27	26	19	11	11.5	3.5	1	0	0.5	2	0	0	0	0	0	0	0	0	0	0	0
d3_26	2	2	8	18	19.5	17	33	16	23.5	22.5	21.5	14	12	9.5	6	2	4	3	0	0	0	0	0	0	0	0	0	0	0	0	0
d3_27	1	3	4	4	8	6.5	18.5	9.5	13.5	13.5	6.5	7	12.5	13.5	8	3	0	0	0	0	0	0	0	0	0	0	0	0	0	0	0
d3_28	0	0	0	6	3	2	4	6	6.5	6.5	8	1	7	2	2	1	0	0	0	2	0	0	0	0	0	0	0	0	0	0	0
d3_29	0	0	1	0	0	3	0	2	4	2	2	1	0	0	1	0	0	0	0	0	0	0	0	0	0	0	0	0	0	0	0
d3_30	0	0	0	0	0	0	1	0	0	0	0	0	0	0	0	0	0	0	0	0	0	0	0	0	0	0	0	0	0	0	0
