# Supplementary material for: The genomics of ecological vicariance in threespine stickleback fish
Source: Nat Commun. 2015 Nov 10;6:8767. doi: 10.1038/ncomms9767 (PMC4659939; doi:10.1038/ncomms9767)
Supplement: Supplementary Data 6 — The observed GRA-NID joint site frequency spectrum (SFS) input file for the 'full model' including all study populations [file ncomms9767-s7.txt]

1 observation
	d2_0	d2_1	d2_2	d2_3	d2_4	d2_5	d2_6	d2_7	d2_8	d2_9	d2_10	d2_11	d2_12	d2_13	d2_14	d2_15	d2_16	d2_17	d2_18	d2_19	d2_20	d2_21	d2_22	d2_23	d2_24	d2_25	d2_26	d2_27	d2_28	d2_29	d2_30
d3_0	14779137	5222	1323	961	780	613	475	331	228	219	185	154	97	76	62	60	41	36	25	24	17	6	2	0	3	1	0	0	0	0	0
d3_1	7263	693	575	533	523	398	332	334	256	212	204	179	135	121	74	82	50	47	42.5	53.5	21	30	10	8	2	6	1	0	0	0	0
d3_2	4530	532	537	529	441	379	358	290	262	225	217	176	134	164.5	107	85	75	78	52.5	40.5	26	28.5	16	8	3	0	2.5	1.5	1	0	1
d3_3	3648	473	380	421	370	391	338	314	266	249	191	175	173	139	110	116	84	60.5	76.5	55	28	30	19.5	12	5.5	9.5	1	0.5	1	1	0
d3_4	2863	392	371	334	346	343	320	257	228	237	218	171.5	167	200	127	113	88.5	85.5	77.5	71.5	38.5	44	20	8	6	3.5	0	1	0	0	0
d3_5	2278	320	330	322	339	304	318	245	242	250	192.5	177	183	139	111.5	106.5	75.5	96	57	54	42	28.5	18	10.5	3	6.5	1	0.5	0	0	0
d3_6	1861	278	307	298	275	281	239	267	244	227	203.5	204.5	162.5	152.5	126.5	133	86	93.5	71.5	42.5	51	34	26	3	6	2	1	0	1	0	0
d3_7	1541	246	206	258	262	267	283	262	242.5	210	221	176	157	169.5	123	109	85.5	85.5	77	59.5	49	22	19.5	12.5	10	1	3	1	0	0	0
d3_8	1353	231	226	239	271	249	243	251	251	165	169	177.5	183	144.5	115.5	107.5	107	95.5	55.5	73.5	54.5	26	24.5	9	6	9	0	4	0	0	0
d3_9	968	206	188	241	250	253.5	265	209	218	185	173	184.5	153.5	121	113	125	88.5	76	56.5	67.5	34	30.5	16	8.5	1	5	0	1	2	1	0
d3_10	777	148	184	227	237	228	254	238.5	207	196.5	136.5	159.5	147	128	105.5	83.5	75.5	65	67.5	53	33	22.5	8.5	10	7	4	2	1	0	0	0
d3_11	607	177	189	210	217	261.5	231.5	212	179	182	161	127.5	144	141	116	112.5	87.5	70.5	53	42.5	26	28.5	6	8	3.5	2	0.5	0	0	0	0
d3_12	476	142	148	160	194	223.5	226	165	155.5	179.5	177	139	120	100	90.5	86	87	66	69.5	42.5	25	26	11	5	3.5	0	0	0.5	0	0	0
d3_13	359	116	128	133	161	192	185	179.5	184.5	152.5	119.5	145.5	107.5	86	96.5	62	79	62	40	44	20.5	15	9	2.5	1	6	0	0	0	0	0
d3_14	279	114	101	108	159	175	144	158.5	169	148	116	114	114	101	92	105	59.5	75	32.5	21.5	22	14.5	10.5	3	2	2	0	0	0	0	0
d3_15	231	69	102	145.5	144	128	140	160	123	141	141.5	101	107.5	115	78.5	83	64.5	62	46.5	24	10.5	9	8	7	4	1	1	0.5	0	0	0
d3_16	184	61	76	94	94	107	110	143	142.5	105.5	106	116.5	110.5	87	80.5	64	46	41	21	24	20	10	3	4.5	3	0	0	0	0	0	0
d3_17	145	55	53	74	78	103	108	139.5	130	111	97.5	100	103	92	63	42	66.5	36	23.5	15.5	11.5	10.5	6.5	1.5	2	2	0	0	0	0	0
d3_18	109	50	56	74.5	76	94	118.5	92	129	110	110	99.5	96.5	77	55	62	47.5	41	34	19	10	8.5	8.5	1	0	0.5	0	0	0	0	0
d3_19	93	32	41	47	70.5	70	93.5	118	129	115.5	102	85.5	94	85.5	71.5	76.5	29	26	17	14.5	11	6	2	5	1.5	0.5	0	1	0	0	0
d3_20	75	31	39	49	70	82	85	81	88.5	107.5	80	106	66.5	69	60.5	39.5	33.5	31	19	11.5	10.5	5.5	0	0.5	1	0	0	0	0	0	0
d3_21	61	16	22	38	45	43	60	78.5	72	76.5	68	73.5	87.5	62	42.5	41	20	24	19.5	8.5	12	5	1	0	0	0.5	0	0	0	0	0
d3_22	25	20	14	29	39	46	60	67	81.5	72	65.5	50.5	42.5	61.5	32	35.5	9.5	17.5	16	5.5	2	4	3	2	1	0	0	0	0	0	0
d3_23	32	21	11	24	36	56	58	47.5	59.5	51	43	42.5	55	23.5	21.5	25	12	17.5	14	7	3	2	0.5	0	0	1	0	0	0	0	0
d3_24	13	5	11	26	20	30	47	38	41	49	34	40.5	28.5	26.5	28	9	13.5	9.5	3.5	2.5	4.5	0	1	0	0	0	0	0	0	0	0
d3_25	6	3	10	13.5	18	28.5	16	32.5	30	33.5	23	25	27	15	15.5	4.5	10.5	2	8	2	1.5	1	1	0	0	0	0	0	0	0	0
d3_26	2	6	6	2	10	11.5	17	19	31	21	23.5	24.5	11.5	11.5	9.5	5	10	5	4	2.5	0	0	0	1	0	0	0	0	0	0	0
d3_27	0	2	2	5.5	8	6.5	12.5	17	13.5	13	8	8	8.5	5.5	8	1	5	2	0	2	1	0	0	1	0	1	1	0	0	0	0
d3_28	1	3	3	1.5	6.5	2	6	6	7	6.5	1	2.5	4.5	1	2	1	1	1.5	0	0	0	0	0	0	0	0	0	0	0	0	0
d3_29	0	1	2	0	0	1	0	4	0	3	1	0.5	1.5	0	0	2	0	0	0	0	0	0	0	0	0	0	0	0	0	0	0
d3_30	0	0	0	0	0	0	0	0	0	0	1	0	0	0	0	0	0	0	0	0	0	0	0	0	0	0	0	0	0	0	0
