# Supplementary material for: The genomics of ecological vicariance in threespine stickleback fish
Source: Nat Commun. 2015 Nov 10;6:8767. doi: 10.1038/ncomms9767 (PMC4659939; doi:10.1038/ncomms9767)
Supplement: Supplementary Data 7 — Fastsimcoal parameter estimation file for the 'full model' including all study populations [file ncomms9767-s8.txt]

// Priors and rules file
// *********************

[PARAMETERS]
//#isInt? #name   #dist.#min  #max
//all N are in number of haploid individuals
1  ANCSIZE     unif     100  100000   output
1  NPOP0       unif     100  100000   output
1  NPOP1       unif     100  100000   output
1  NPOP2       unif     100  100000   output
1  NPOP3       unif     100  100000   output
0 MIG1_0 logunif 1e-6 1e-1 output
0 MIG2_0 logunif 1e-6 1e-1 output
0 MIG3_0 logunif 1e-6 1e-1 output
0 MIG0_1 logunif 1e-6 1e-1 output
0 MIG0_2 logunif 1e-6 1e-1 output
0 MIG0_3 logunif 1e-6 1e-1 output
1  TDIV        unif     50   20000   output
0 MUTRATE      unif		1e-9	1e-6	output

[RULES]

[COMPLEX PARAMETERS]
0  RESIZE = ANCSIZE/NPOP3     hide
