# Supplementary material for: The genomics of ecological vicariance in threespine stickleback fish
Source: Nat Commun. 2015 Nov 10;6:8767. doi: 10.1038/ncomms9767 (PMC4659939; doi:10.1038/ncomms9767)
Supplement: Supplementary Data 10 — Fastsimcoal parameter estimation file for the 'GRA_NID model' including only the GRA and NID populations [file ncomms9767-s11.txt]

// Priors and rules file
// *********************

[PARAMETERS]
//#isInt? #name   #dist.#min  #max
//all N are in number of haploid individuals
1	ANCSIZE	unif	100		100000	output
1	NPOP0	unif	100		100000	output
1	NPOP1	unif	100		100000	output
0	MIG0_1	logunif	1e-6	1e-1	output
0	MIG1_0	logunif	1e-6	1e-1	output
1	TDIV	unif	50		20000	output
0	MUTRATE	unif	1e-9	1e-6	output

[RULES]

[COMPLEX PARAMETERS]
0	RESIZE = ANCSIZE/NPOP1	hide
