# Supplementary material for: The genomics of ecological vicariance in threespine stickleback fish
Source: Nat Commun. 2015 Nov 10;6:8767. doi: 10.1038/ncomms9767 (PMC4659939; doi:10.1038/ncomms9767)
Supplement: Supplementary Data 11 — Fastsimcoal simulation template file for the 'GRA_NID model' including only the GRA and NID populations [file ncomms9767-s12.txt]

//Parameters for the coalescence simulation program : simcoal.exe
2 samples to simulate :
//Population effective sizes (number of genes)
NPOP0
NPOP1
//Samples sizes and samples age 
30
30
//Growth rates: negative growth implies population expansion
0
0
//Number of migration matrices : 0 implies no migration between demes
2
//Migration matrix 0
0 MIG0_1
MIG1_0 0
//Migration matrix 1
0 0
0 0
//historical event: time, source, sink, migrants, new deme size, new growth rate, migration matrix index
1 historical event
TDIV 0 1 1 RESIZE 0 1
//Number of independent loci [chromosome] 
1 0
//Per chromosome: Number of contiguous linkage Block: a block is a set of contiguous loci
1
//per Block:data type, number of loci, per generation recombination and mutation rates and optional parameters
FREQ 1 0 MUTRATE
