# Supplementary material for: The genomics of ecological vicariance in threespine stickleback fish
Source: Nat Commun. 2015 Nov 10;6:8767. doi: 10.1038/ncomms9767 (PMC4659939; doi:10.1038/ncomms9767)
Supplement: Supplementary Data 12 — README file for the fastsimcoal analyses, including command lines and details on the input files [file ncomms9767-s13.txt]

#########################################################################################
##### README - fastsimcoal input files and command lines used in Roesti et al. 2015 #####
#########################################################################################

We used fastimcoal2.1 (Excoffier & Foll 2011; Excoffier et al. 2013) to reconstruct 
the demographic history of lake and stream stickleback in the Lake Constance watershed 
(Central Europe). Two models were considered, one including all study populations 
(i.e., one lake and three stream populations; hereafter the 'Full model') and one 
model including the two most 'ancestral' stream populations only (i.e., the GRA and 
NID populations; hereafter the 'GRA_NID model'). The observed joint site frequency 
spectrum (SFS) input files (Full model: Supplementary Data 1-6, GRA_NID model: Supplementary 
Data 9; files end with '.obs') and the two run files for both models (Full model: 
Supplementary Data 7 & 8, GRA_NID model: Supplementary Data 10 & 11) are provided. Note 
that for the full model, populations were coded as follows: Lake=0, BOH=1, NID=2, and GRA=3. 
For the GRA_NID model, NID is 0 and GRA is 1. The following command lines were used to run 
the simulations: 

Full model:
./fastsimcoal21 -t constance_FULL.tpl -n 100000 -N 100000 -m -e constance_FULL.est -M 0.001 –l 10 -L 40 –q

GRA_NID model: 
./fastsimcoal21 -t constance_GRA_NID.tpl -n 100000 -N 100000 -m -e constance_GRA_NID.est -M 0.001 –l 10 -L 40 –q 


Further details can be found in 'The genomics of ecological vicariance in threespine stickleback fish' 
by Roesti M, Kueng B, Moser D, & Berner D. Nature Communications (2015).

########################################################################################
